# Supplementary material for: Global burden of prostate cancer attributable to smoking among males in 204 countries and territories, 1990–2019
Source: BMC Cancer. 2023 Jan 26;23:92. doi: 10.1186/s12885-023-10552-8 (PMC9878877; doi:10.1186/s12885-023-10552-8)
Supplement: Supplementary file 2 — Additional file 2: Table S1. Top 10 countries or territories with the highest number of prostate cancer deaths attributable to smoking in 2019. Table S2. Top 10 countries or territories with the highest number of prostate cancer DALYs smoking in 2019. Table S3. Top 10 countries or territories with the highest prostate cancer ASMR per 10 000 attributable to smoking in 2019. Table S4. Top 10 countries or territories with the highest prostate cancer ASDR (per 100,000) attributable to smoking in 2019. Table S5. Top 10 countries or territories with the highest or lowest EAPC in ASMR (per 100,000) attributable to smoking, 1990-2019. Table S6. Top 10 countries or territories with the highest or lowest EAPC in ASDR attributable to smoking, 1990-2019. [file 12885_2023_10552_MOESM2_ESM.xlsx]

## Sheet: Figure_s1
Table S1. Top 10 countries or territories with the highest number of prostate cancer deaths attributable to smoking in 2019
Location	No. (95% UI)
China	5015.67(2324.61,8086.87)
United States of America	2779(1159.88,5022.39)
India	1302.87(349.93,2399.09)
Russian Federation	1297.51(612.96,2065.91)
Brazil	1249.71(508.43,2233.66)
Germany	1204.69(520.09,1999.46)
Indonesia	1045(345.17,1772.31)
Japan	988.37(438.2,1618.12)
United Kingdom	945.22(397.5,1596.71)
France	817.45(338.04,1531.45)
Table S2. Top 10 countries or territories with the highest number of prostate cancer DALYs smoking in 2019
Location	No. (95% UI)
China	98276.44(45721.28,158562.92)
United States of America	59519.35(24246.54,104800.21)
Russian Federation	29759.63(14151.33,47096.24)
India	24822.05(7003.54,45581.75)
Brazil	24076.44(10073.49,42779.75)
Germany	22217.07(9990.19,36699.18)
Indonesia	20766.99(7130.49,35251.04)
Japan	16563.64(7511.2,27008.72)
United Kingdom	16082.53(6912.53,26676.47)
France	13900.58(5703.37,26313.03)
Table S3. Top 10 countries or territories with the highest prostate cancer ASMR per 10 000 attributable to smoking in 2019
Location	No. (95% UI)
Seychelles	4.32(1.77,7.2)
Dominica	4.29(1.44,7.9)
Zimbabwe	3.89(1.36,6.7)
Grenada	3.26(1.04,5.92)
Lesotho	3.16(1.32,5.41)
Botswana	3.15(1.2,5.4)
Saint Lucia	3.04(1.09,5.68)
Jamaica	2.9(1.09,5.02)
Antigua and Barbuda	2.86(1.1,5.02)
United States Virgin Islands	2.86(1.17,5.11)
Table S4 Top 10 countries or territories with the highest prostate cancer ASDR (per 100,000) attributable to smoking in 2019
Location	No. (95% UI)
Dominica	74.08(25.81,133)
Zimbabwe	72.57(25.82,123.39)
Seychelles	71.83(29.77,117.78)
Grenada	60.82(20.43,106.98)
Lesotho	59.3(25.43,100.12)
Botswana	56.85(22.91,97.69)
Jamaica	53.78(20.27,92.7)
Saint Lucia	53.75(20.51,98.69)
United States Virgin Islands	51.77(22.04,90.84)
Cuba	49.97(20.15,82.13)
Table S5. Top 10 countries or territories with the highest or lowest EAPC in ASMR (per 100,000) attributable to smoking, 1990-2019
Location	No. (95% UI)
Niger	2.96(2.78,3.13)
Georgia	2.55(1.93,3.17)
Indonesia	2.31(2.2,2.43)
Bosnia and Herzegovina	2.09(1.87,2.31)
Uzbekistan	2.06(1.86,2.25)
Russian Federation	1.94(1.77,2.1)
Sao Tome and Principe	1.92(1.78,2.06)
Côte d'Ivoire	1.88(1.68,2.09)
Republic of Moldova	1.77(1.3,2.25)
Jamaica	1.75(1.07,2.43)
Belgium	-2.94(-3.12,-2.75)
United States of America	-2.99(-3.13,-2.85)
Spain	-3(-3.2,-2.79)
Madagascar	-3.02(-3.29,-2.74)
Colombia	-3.08(-3.24,-2.91)
Switzerland	-3.18(-3.29,-3.08)
New Zealand	-3.18(-3.33,-3.02)
France	-3.42(-3.6,-3.24)
Australia	-3.6(-3.75,-3.45)
Canada	-4.15(-4.38,-3.92)
Table S6. Top 10 countries or territories with the highest or lowest EAPC in ASDR attributable to smoking, 1990-2019
Location	No. (95% UI)
Niger	2.77(2.61,2.94)
Georgia	2.63(2,3.26)
Republic of Moldova	2.17(1.66,2.68)
Indonesia	2.13(2.03,2.23)
Bosnia and Herzegovina	2.05(1.86,2.24)
Sao Tome and Principe	2.04(1.92,2.16)
Russian Federation	1.97(1.8,2.14)
Jamaica	1.8(1.1,2.51)
Côte d'Ivoire	1.77(1.59,1.95)
Mali	1.65(1.58,1.72)
Luxembourg	-2.71(-2.81,-2.6)
Ireland	-2.75(-3.06,-2.44)
Madagascar	-2.86(-3.14,-2.59)
Colombia	-2.94(-3.1,-2.77)
United States of America	-2.95(-3.08,-2.82)
Australia	-2.97(-3.14,-2.8)
Switzerland	-3.05(-3.17,-2.93)
France	-3.07(-3.26,-2.88)
New Zealand	-3.12(-3.27,-2.98)
Canada	-4.01(-4.27,-3.75)
