# Supplementary material for: Global burden of prostate cancer attributable to smoking among males in 204 countries and territories, 1990–2019
Source: BMC Cancer. 2023 Jan 26;23:92. doi: 10.1186/s12885-023-10552-8 (PMC9878877; doi:10.1186/s12885-023-10552-8)
Supplement: Supplementary file 4 — Additional file 4: Table S8. Percentage change across countries of the fraction of all prostate cancer DALYs that are attributable to smoking (95% UI). [file 12885_2023_10552_MOESM4_ESM.xlsx]

## Sheet: Addtional file 4
Table S8. Percentage change across countries of the fraction of all prostate cancer DALYs that are attributable to smoking (95% UI)
Location	1990-2010	1990-2019	2010-2019
Global	-0.2(-0.3,-0.11)	-0.27(-0.39,-0.17)	-0.1(-0.14,-0.07)
Central Asia	-0.11(-0.23,0.01)	-0.07(-0.17,0.04)	0.05(0.01,0.1)
Armenia	-0.16(-0.32,0.02)	-0.17(-0.36,0.02)	-0.01(-0.08,0.06)
Azerbaijan	-0.05(-0.21,0.13)	0.06(-0.09,0.23)	0.11(0.01,0.25)
Georgia	-0.13(-0.26,0.01)	-0.05(-0.16,0.09)	0.09(-0.01,0.22)
Kazakhstan	-0.13(-0.29,0.01)	-0.1(-0.28,0.06)	0.04(-0.04,0.11)
Kyrgyzstan	-0.29(-0.45,-0.07)	-0.13(-0.27,0.05)	0.23(0.09,0.45)
Mongolia	-0.02(-0.16,0.08)	0.07(-0.04,0.19)	0.1(0.04,0.2)
Tajikistan	-0.34(-0.47,-0.13)	-0.39(-0.54,-0.18)	-0.08(-0.2,0.04)
Turkmenistan	-0.27(-0.42,-0.02)	-0.34(-0.5,-0.06)	-0.09(-0.18,0.01)
Uzbekistan	-0.03(-0.23,0.16)	0.11(-0.11,0.34)	0.15(0.06,0.26)
Central Europe	-0.15(-0.22,-0.1)	-0.24(-0.35,-0.12)	-0.1(-0.2,-0.01)
Albania	-0.04(-0.22,0.15)	-0.01(-0.22,0.26)	0.04(-0.09,0.15)
Bosnia and Herzegovina	0.13(0.01,0.28)	0.18(0.03,0.35)	0.04(-0.05,0.13)
Bulgaria	-0.12(-0.25,0)	-0.21(-0.38,-0.01)	-0.1(-0.24,0.05)
Croatia	-0.26(-0.4,-0.13)	-0.28(-0.44,-0.14)	-0.03(-0.12,0.04)
Czechia	-0.08(-0.23,0.07)	-0.16(-0.3,-0.02)	-0.09(-0.15,-0.01)
Hungary	-0.12(-0.28,0.02)	-0.21(-0.43,0.05)	-0.1(-0.25,0.05)
Montenegro	0.08(-0.09,0.31)	0.06(-0.13,0.33)	-0.02(-0.13,0.07)
North Macedonia	0.01(-0.13,0.19)	-0.05(-0.23,0.14)	-0.06(-0.16,0.03)
Poland	-0.25(-0.34,-0.16)	-0.34(-0.49,-0.17)	-0.12(-0.27,0.06)
Romania	-0.1(-0.21,-0.01)	-0.19(-0.32,-0.09)	-0.1(-0.19,-0.02)
Serbia	0.09(-0.05,0.27)	0.02(-0.09,0.19)	-0.06(-0.15,0.01)
Slovakia	-0.17(-0.31,-0.05)	-0.2(-0.35,-0.09)	-0.05(-0.11,0.03)
Slovenia	-0.14(-0.26,-0.02)	-0.15(-0.28,0)	-0.01(-0.11,0.1)
Eastern Europe	0(-0.07,0.06)	-0.03(-0.08,0.04)	-0.02(-0.07,0.04)
Belarus	-0.06(-0.2,0.06)	-0.06(-0.21,0.07)	0(-0.08,0.08)
Estonia	-0.07(-0.16,0.06)	-0.12(-0.25,0)	-0.05(-0.16,0.03)
Latvia	-0.16(-0.29,-0.06)	-0.21(-0.38,-0.06)	-0.05(-0.18,0.03)
Lithuania	-0.12(-0.23,-0.03)	-0.17(-0.33,-0.04)	-0.05(-0.17,0.04)
Republic of Moldova	0.02(-0.17,0.25)	0.04(-0.18,0.28)	0.02(-0.1,0.13)
Russian Federation	0.06(-0.02,0.17)	0.07(-0.03,0.24)	0.01(-0.06,0.11)
Ukraine	-0.06(-0.22,0.06)	-0.11(-0.24,0)	-0.05(-0.1,0.02)
Australasia	-0.4(-0.49,-0.34)	-0.52(-0.6,-0.45)	-0.19(-0.26,-0.14)
Australia	-0.34(-0.42,-0.27)	-0.47(-0.54,-0.4)	-0.19(-0.26,-0.12)
New Zealand	-0.31(-0.49,-0.18)	-0.39(-0.55,-0.26)	-0.12(-0.17,-0.06)
Brunei Darussalam	-0.31(-0.42,-0.19)	-0.38(-0.52,-0.25)	-0.1(-0.22,0.01)
Japan	-0.26(-0.34,-0.19)	-0.41(-0.49,-0.35)	-0.21(-0.27,-0.16)
Republic of Korea	-0.19(-0.35,-0.03)	-0.31(-0.47,-0.11)	-0.14(-0.24,-0.07)
Singapore	-0.3(-0.46,-0.17)	-0.36(-0.53,-0.2)	-0.08(-0.19,0)
High-income North America	-0.26(-0.4,-0.03)	-0.34(-0.51,-0.07)	-0.11(-0.19,-0.04)
Canada	-0.32(-0.47,-0.1)	-0.41(-0.55,-0.21)	-0.13(-0.2,-0.05)
Greenland	-0.13(-0.37,0.16)	-0.18(-0.45,0.15)	-0.06(-0.17,0.02)
United States of America	-0.23(-0.36,0.01)	-0.32(-0.48,-0.02)	-0.12(-0.21,-0.03)
Southern Latin America	-0.23(-0.32,-0.15)	-0.28(-0.39,-0.2)	-0.07(-0.14,-0.01)
Argentina	-0.21(-0.31,-0.12)	-0.24(-0.34,-0.15)	-0.04(-0.13,0.04)
Chile	-0.13(-0.28,-0.02)	-0.2(-0.38,-0.07)	-0.08(-0.18,0)
Uruguay	-0.07(-0.17,0.03)	-0.16(-0.26,-0.03)	-0.09(-0.16,0.01)
Western Europe	-0.24(-0.33,-0.14)	-0.34(-0.46,-0.21)	-0.13(-0.21,-0.07)
Andorra	-0.18(-0.33,-0.05)	-0.23(-0.4,-0.09)	-0.07(-0.15,0.01)
Austria	-0.02(-0.13,0.11)	-0.05(-0.14,0.05)	-0.03(-0.15,0.11)
Belgium	-0.11(-0.2,-0.02)	-0.22(-0.31,-0.14)	-0.13(-0.19,-0.07)
Cyprus	-0.02(-0.15,0.11)	-0.03(-0.16,0.11)	-0.01(-0.09,0.08)
Denmark	-0.15(-0.23,-0.06)	-0.26(-0.37,-0.13)	-0.13(-0.23,-0.02)
Finland	-0.16(-0.3,-0.04)	-0.23(-0.34,-0.13)	-0.07(-0.15,0.02)
France	-0.24(-0.41,-0.06)	-0.3(-0.49,-0.08)	-0.08(-0.19,0.01)
Germany	-0.18(-0.33,-0.01)	-0.27(-0.46,-0.04)	-0.11(-0.22,-0.02)
Greece	-0.13(-0.29,0.07)	-0.2(-0.42,0.18)	-0.08(-0.24,0.11)
Iceland	-0.22(-0.33,-0.08)	-0.31(-0.41,-0.19)	-0.12(-0.2,-0.04)
Ireland	-0.24(-0.37,-0.1)	-0.39(-0.54,-0.21)	-0.2(-0.29,-0.11)
Israel	-0.19(-0.28,-0.09)	-0.29(-0.38,-0.2)	-0.13(-0.19,-0.06)
Italy	-0.26(-0.36,-0.18)	-0.36(-0.48,-0.27)	-0.13(-0.24,-0.05)
Luxembourg	-0.12(-0.29,0.02)	-0.2(-0.37,-0.05)	-0.09(-0.17,0.02)
Malta	-0.13(-0.29,0.05)	-0.23(-0.35,-0.09)	-0.11(-0.22,0)
Monaco	-0.15(-0.3,0.01)	-0.21(-0.38,-0.05)	-0.07(-0.16,0.02)
Netherlands	-0.34(-0.52,-0.16)	-0.41(-0.56,-0.26)	-0.1(-0.16,-0.03)
Norway	-0.17(-0.28,-0.07)	-0.39(-0.47,-0.3)	-0.26(-0.34,-0.16)
Portugal	-0.19(-0.32,-0.07)	-0.29(-0.47,-0.12)	-0.12(-0.25,-0.02)
San Marino	-0.2(-0.34,-0.04)	-0.28(-0.43,-0.08)	-0.1(-0.21,0.02)
Spain	-0.22(-0.35,-0.04)	-0.32(-0.51,-0.06)	-0.13(-0.27,0.01)
Sweden	-0.15(-0.26,-0.02)	-0.18(-0.36,0.01)	-0.04(-0.16,0.09)
Switzerland	-0.17(-0.34,0.03)	-0.27(-0.45,-0.06)	-0.12(-0.2,-0.06)
United Kingdom	-0.26(-0.36,-0.18)	-0.35(-0.47,-0.26)	-0.13(-0.21,-0.07)
Andean Latin America	-0.26(-0.44,-0.17)	-0.36(-0.58,-0.25)	-0.13(-0.28,-0.07)
Bolivia (Plurinational State of)	-0.43(-0.55,-0.34)	-0.45(-0.61,-0.34)	-0.03(-0.19,0.07)
Ecuador	-0.35(-0.59,-0.23)	-0.49(-0.83,-0.35)	-0.22(-0.62,-0.09)
Peru	-0.05(-0.23,0.11)	-0.16(-0.35,0)	-0.11(-0.24,-0.01)
Antigua and Barbuda	0.07(-0.12,0.25)	0.09(-0.13,0.3)	0.01(-0.09,0.11)
Bahamas	-0.13(-0.29,0.01)	-0.14(-0.31,0.02)	-0.01(-0.11,0.09)
Barbados	-0.09(-0.23,0.05)	-0.18(-0.33,-0.02)	-0.1(-0.2,-0.02)
Belize	-0.19(-0.32,-0.08)	-0.15(-0.32,-0.03)	0.05(-0.05,0.15)
Bermuda	-0.02(-0.19,0.13)	-0.04(-0.23,0.14)	-0.02(-0.12,0.07)
Cuba	-0.03(-0.16,0.09)	-0.14(-0.29,0)	-0.11(-0.19,-0.05)
Dominica	-0.23(-0.4,-0.11)	-0.21(-0.4,-0.08)	0.02(-0.07,0.12)
Dominican Republic	0.02(-0.2,0.18)	-0.01(-0.21,0.16)	-0.02(-0.1,0.08)
Grenada	0.07(-0.15,0.26)	0.02(-0.26,0.25)	-0.05(-0.2,0.04)
Guyana	-0.14(-0.33,0)	-0.14(-0.38,0)	-0.01(-0.11,0.08)
Haiti	-0.17(-0.38,-0.05)	-0.27(-0.46,-0.15)	-0.12(-0.23,0)
Jamaica	0.01(-0.13,0.14)	-0.09(-0.23,0.03)	-0.1(-0.18,-0.03)
Puerto Rico	-0.04(-0.19,0.1)	-0.09(-0.26,0.06)	-0.05(-0.13,0.03)
Saint Kitts and Nevis	0.07(-0.19,0.32)	0.05(-0.29,0.36)	-0.02(-0.16,0.08)
Saint Lucia	-0.09(-0.23,0.03)	-0.17(-0.37,-0.02)	-0.09(-0.21,-0.01)
Saint Vincent and the Grenadines	-0.09(-0.3,0.06)	-0.08(-0.31,0.09)	0.01(-0.1,0.12)
Suriname	0.09(-0.05,0.22)	-0.04(-0.22,0.11)	-0.11(-0.23,-0.04)
Trinidad and Tobago	-0.21(-0.33,-0.11)	-0.28(-0.45,-0.15)	-0.08(-0.2,0)
United States Virgin Islands	-0.02(-0.26,0.2)	-0.08(-0.29,0.14)	-0.06(-0.16,0.06)
Central Latin America	-0.35(-0.54,-0.27)	-0.46(-0.64,-0.38)	-0.17(-0.26,-0.12)
Colombia	-0.39(-0.59,-0.27)	-0.47(-0.65,-0.37)	-0.14(-0.25,-0.01)
Costa Rica	-0.28(-0.41,-0.18)	-0.33(-0.43,-0.23)	-0.06(-0.13,0.03)
El Salvador	-0.27(-0.41,-0.14)	-0.23(-0.36,-0.09)	0.06(-0.05,0.2)
Guatemala	-0.21(-0.42,0.03)	-0.27(-0.5,-0.02)	-0.08(-0.23,0.1)
Honduras	-0.19(-0.3,-0.09)	-0.24(-0.36,-0.13)	-0.07(-0.16,0.04)
Mexico	-0.32(-0.56,-0.22)	-0.47(-0.74,-0.37)	-0.22(-0.42,-0.15)
Nicaragua	-0.32(-0.47,-0.21)	-0.33(-0.49,-0.21)	-0.02(-0.13,0.12)
Panama	-0.34(-0.49,-0.23)	-0.42(-0.54,-0.3)	-0.12(-0.22,0.02)
Venezuela (Bolivarian Republic of)	-0.38(-0.56,-0.28)	-0.46(-0.64,-0.35)	-0.13(-0.27,-0.03)
Tropical Latin America	-0.3(-0.44,-0.19)	-0.43(-0.56,-0.33)	-0.19(-0.26,-0.13)
Brazil	-0.27(-0.41,-0.17)	-0.41(-0.54,-0.31)	-0.19(-0.26,-0.14)
Paraguay	-0.14(-0.35,-0.01)	-0.24(-0.41,-0.13)	-0.11(-0.19,0.02)
North Africa and Middle East	-0.1(-0.19,0)	-0.18(-0.31,-0.04)	-0.09(-0.17,-0.03)
Afghanistan	0.17(-0.05,0.44)	0.38(0.06,0.8)	0.18(0.03,0.33)
Algeria	-0.08(-0.22,0.07)	-0.13(-0.29,0.06)	-0.06(-0.14,0.02)
Bahrain	-0.16(-0.3,0.01)	-0.19(-0.33,-0.02)	-0.03(-0.15,0.11)
Egypt	0.1(-0.01,0.25)	0.12(-0.01,0.26)	0.02(-0.07,0.09)
Iran (Islamic Republic of)	-0.24(-0.36,-0.13)	-0.21(-0.35,-0.06)	0.04(-0.06,0.13)
Iraq	-0.08(-0.21,0.04)	-0.17(-0.3,-0.05)	-0.09(-0.17,-0.01)
Jordan	-0.17(-0.3,-0.01)	-0.19(-0.37,0.08)	-0.02(-0.15,0.12)
Kuwait	-0.19(-0.32,-0.02)	-0.22(-0.38,-0.06)	-0.04(-0.12,0.04)
Lebanon	0.08(-0.05,0.25)	0.1(-0.07,0.29)	0.02(-0.08,0.11)
Libya	-0.21(-0.31,-0.11)	-0.16(-0.31,0)	0.06(-0.04,0.16)
Morocco	-0.17(-0.32,-0.04)	-0.25(-0.42,-0.1)	-0.09(-0.18,-0.02)
Oman	-0.33(-0.44,-0.24)	-0.32(-0.43,-0.18)	0.03(-0.07,0.14)
Palestine	0(-0.17,0.21)	-0.03(-0.21,0.16)	-0.04(-0.11,0.06)
Qatar	-0.08(-0.23,0.08)	-0.09(-0.28,0.09)	-0.01(-0.12,0.1)
Saudi Arabia	0.09(-0.2,0.83)	0.22(-0.17,1.21)	0.12(-0.02,0.28)
Sudan	-0.06(-0.26,0.17)	-0.08(-0.28,0.16)	-0.01(-0.13,0.11)
Syrian Arab Republic	-0.15(-0.29,-0.04)	-0.19(-0.36,-0.04)	-0.04(-0.14,0.03)
Tunisia	-0.07(-0.22,0.07)	-0.1(-0.27,0.06)	-0.04(-0.12,0.03)
Turkey	-0.12(-0.25,0)	-0.25(-0.41,-0.07)	-0.15(-0.25,-0.05)
United Arab Emirates	-0.02(-0.15,0.13)	0.06(-0.14,0.23)	0.08(-0.04,0.19)
Yemen	-0.08(-0.19,0.07)	-0.1(-0.24,0.05)	-0.03(-0.15,0.08)
South Asia	-0.18(-0.25,-0.09)	-0.26(-0.35,-0.19)	-0.1(-0.18,-0.04)
Bangladesh	-0.26(-0.45,-0.18)	-0.27(-0.49,-0.18)	-0.01(-0.1,0.04)
Bhutan	-0.16(-0.35,0.01)	-0.21(-0.43,-0.02)	-0.06(-0.2,0.05)
India	-0.13(-0.22,0.06)	-0.21(-0.3,-0.05)	-0.09(-0.17,-0.01)
Nepal	-0.03(-0.22,0.06)	-0.19(-0.33,-0.09)	-0.16(-0.22,-0.05)
Pakistan	-0.12(-0.2,-0.04)	-0.27(-0.34,-0.19)	-0.16(-0.23,-0.11)
East Asia	-0.07(-0.13,0.02)	-0.08(-0.15,0.04)	-0.01(-0.05,0.05)
China	-0.04(-0.11,0.07)	-0.04(-0.13,0.09)	0(-0.04,0.06)
Democratic People's Republic of Korea	0.24(0.11,0.4)	0.12(-0.04,0.28)	-0.1(-0.19,-0.03)
Taiwan (Province of China)	-0.27(-0.44,-0.1)	-0.36(-0.52,-0.16)	-0.12(-0.22,-0.03)
Oceania	-0.16(-0.32,-0.08)	-0.23(-0.36,-0.14)	-0.07(-0.13,0.01)
American Samoa	-0.07(-0.21,0.05)	-0.1(-0.25,0.03)	-0.03(-0.11,0.06)
Cook Islands	-0.1(-0.27,0.04)	-0.15(-0.34,-0.02)	-0.07(-0.16,0.03)
Fiji	-0.17(-0.4,-0.06)	-0.23(-0.44,-0.14)	-0.08(-0.14,0)
Guam	-0.11(-0.26,0.02)	-0.14(-0.29,0.01)	-0.04(-0.12,0.07)
Kiribati	0.06(-0.02,0.16)	0.09(0.01,0.23)	0.03(-0.02,0.1)
Marshall Islands	-0.02(-0.18,0.15)	-0.03(-0.25,0.15)	-0.01(-0.13,0.08)
Micronesia (Federated States of)	-0.07(-0.21,0.06)	-0.05(-0.25,0.09)	0.02(-0.09,0.1)
Nauru	-0.05(-0.19,0.06)	-0.07(-0.24,0.07)	-0.02(-0.11,0.05)
Niue	-0.07(-0.26,0.08)	-0.12(-0.32,0.05)	-0.05(-0.15,0.05)
Northern Mariana Islands	-0.08(-0.22,0.04)	-0.1(-0.28,0.05)	-0.03(-0.12,0.06)
Palau	-0.07(-0.27,0.08)	-0.09(-0.27,0.08)	-0.01(-0.1,0.09)
Papua New Guinea	-0.09(-0.27,0.06)	-0.16(-0.33,0.01)	-0.08(-0.17,0.06)
Samoa	-0.03(-0.18,0.1)	-0.08(-0.23,0.06)	-0.05(-0.12,0.05)
Solomon Islands	-0.16(-0.27,-0.08)	-0.12(-0.25,-0.03)	0.05(-0.02,0.12)
Tokelau	-0.11(-0.28,0.04)	-0.11(-0.31,0.06)	0(-0.11,0.1)
Tonga	-0.09(-0.23,0.02)	-0.15(-0.29,-0.02)	-0.07(-0.13,0.02)
Tuvalu	-0.14(-0.31,-0.02)	-0.15(-0.34,-0.02)	-0.01(-0.12,0.07)
Vanuatu	-0.12(-0.27,-0.03)	-0.2(-0.39,-0.1)	-0.09(-0.18,-0.02)
Southeast Asia	-0.18(-0.25,-0.09)	-0.26(-0.35,-0.19)	-0.1(-0.18,-0.04)
Cambodia	0.02(-0.11,0.1)	-0.06(-0.16,0.06)	-0.07(-0.13,0.03)
Indonesia	0.06(-0.05,0.15)	0.08(-0.03,0.18)	0.02(-0.03,0.09)
Lao People's Democratic Republic	-0.21(-0.36,-0.11)	-0.21(-0.4,-0.1)	0(-0.09,0.07)
Malaysia	-0.1(-0.21,0.01)	-0.22(-0.34,-0.12)	-0.14(-0.21,-0.08)
Maldives	-0.1(-0.25,0.02)	-0.18(-0.36,-0.05)	-0.08(-0.21,0.01)
Mauritius	-0.22(-0.35,-0.13)	-0.25(-0.4,-0.16)	-0.04(-0.11,0.02)
Myanmar	-0.29(-0.52,-0.15)	-0.4(-0.65,-0.26)	-0.16(-0.28,-0.09)
Philippines	-0.05(-0.19,0.05)	-0.14(-0.28,-0.05)	-0.1(-0.16,-0.05)
Seychelles	-0.01(-0.16,0.11)	-0.08(-0.23,0.06)	-0.06(-0.15,0.02)
Sri Lanka	-0.25(-0.45,-0.16)	-0.38(-0.66,-0.28)	-0.17(-0.39,-0.11)
Thailand	-0.26(-0.46,-0.15)	-0.33(-0.51,-0.22)	-0.09(-0.16,-0.05)
Timor-Leste	-0.1(-0.28,0.07)	-0.13(-0.33,0.05)	-0.04(-0.17,0.06)
Viet Nam	0.04(-0.05,0.15)	-0.04(-0.14,0.06)	-0.08(-0.13,-0.02)
Central sub-Saharan Africa	-0.21(-0.3,-0.06)	-0.2(-0.31,-0.04)	0.01(-0.07,0.11)
Angola	-0.05(-0.16,0.1)	-0.05(-0.17,0.14)	0(-0.08,0.11)
Central African Republic	-0.11(-0.25,0.06)	-0.19(-0.35,-0.03)	-0.09(-0.2,0.01)
Congo	-0.12(-0.27,0.02)	-0.07(-0.29,0.1)	0.06(-0.09,0.16)
Democratic Republic of the Congo	-0.29(-0.47,-0.16)	-0.29(-0.49,-0.15)	0.01(-0.16,0.17)
Equatorial Guinea	-0.12(-0.28,0.15)	-0.14(-0.32,0.12)	-0.02(-0.15,0.1)
Gabon	-0.03(-0.2,0.15)	-0.01(-0.2,0.19)	0.01(-0.1,0.15)
Eastern sub-Saharan Africa	-0.12(-0.19,-0.06)	-0.19(-0.28,-0.14)	-0.09(-0.14,-0.04)
Burundi	-0.38(-0.53,-0.27)	-0.41(-0.6,-0.28)	-0.05(-0.2,0.06)
Comoros	-0.06(-0.26,0.1)	-0.16(-0.38,0)	-0.11(-0.2,-0.03)
Djibouti	-0.07(-0.26,0.1)	-0.02(-0.34,0.19)	0.05(-0.13,0.17)
Eritrea	-0.12(-0.28,0.06)	-0.21(-0.36,-0.01)	-0.1(-0.2,0.03)
Ethiopia	-0.36(-0.47,-0.23)	-0.38(-0.48,-0.24)	-0.02(-0.13,0.1)
Kenya	0.04(-0.1,0.16)	-0.15(-0.32,-0.04)	-0.19(-0.3,-0.11)
Madagascar	-0.31(-0.46,-0.22)	-0.43(-0.62,-0.34)	-0.17(-0.33,-0.08)
Malawi	0.02(-0.18,0.2)	0.02(-0.21,0.23)	0(-0.12,0.13)
Mozambique	-0.18(-0.3,-0.04)	-0.16(-0.34,0)	0.02(-0.14,0.15)
Rwanda	0.08(-0.1,0.37)	0.08(-0.16,0.37)	0(-0.15,0.11)
Somalia	-0.04(-0.23,0.2)	-0.1(-0.32,0.18)	-0.06(-0.2,0.07)
South Sudan	-0.1(-0.29,0.11)	-0.13(-0.35,0.12)	-0.04(-0.15,0.11)
Uganda	0.08(-0.13,0.28)	-0.02(-0.24,0.2)	-0.09(-0.22,0.03)
United Republic of Tanzania	-0.07(-0.2,0.03)	-0.12(-0.25,-0.01)	-0.06(-0.13,0.05)
Zambia	-0.11(-0.28,0.02)	-0.14(-0.4,0)	-0.03(-0.24,0.07)
Southern sub-Saharan Africa	-0.32(-0.47,-0.24)	-0.41(-0.57,-0.33)	-0.13(-0.22,-0.09)
Botswana	-0.08(-0.2,0.04)	-0.12(-0.29,0)	-0.05(-0.15,0.03)
Eswatini	-0.25(-0.44,-0.1)	-0.36(-0.55,-0.19)	-0.14(-0.26,-0.02)
Lesotho	-0.04(-0.16,0.14)	0.04(-0.11,0.21)	0.08(-0.04,0.17)
Namibia	-0.25(-0.42,-0.12)	-0.35(-0.56,-0.21)	-0.13(-0.3,-0.04)
South Africa	-0.36(-0.51,-0.27)	-0.46(-0.64,-0.37)	-0.17(-0.28,-0.1)
Zimbabwe	-0.22(-0.37,-0.1)	-0.2(-0.38,-0.05)	0.03(-0.1,0.13)
Western sub-Saharan Africa	-0.1(-0.19,0.07)	-0.11(-0.21,0.12)	-0.01(-0.07,0.12)
Benin	-0.19(-0.34,-0.05)	-0.27(-0.41,-0.1)	-0.1(-0.2,0.04)
Burkina Faso	-0.21(-0.37,-0.08)	-0.24(-0.41,-0.11)	-0.05(-0.16,0.08)
Cabo Verde	-0.21(-0.37,-0.09)	-0.28(-0.44,-0.14)	-0.09(-0.19,0)
Cameroon	-0.12(-0.25,0.03)	-0.19(-0.32,-0.02)	-0.07(-0.17,0.02)
Chad	-0.08(-0.3,0.13)	-0.16(-0.37,0.07)	-0.08(-0.2,0.05)
Côted'Ivoire	0.03(-0.1,0.22)	0.02(-0.14,0.19)	-0.01(-0.15,0.1)
Gambia	-0.19(-0.29,-0.07)	-0.29(-0.39,-0.19)	-0.13(-0.22,-0.04)
Ghana	-0.32(-0.49,-0.21)	-0.26(-0.41,-0.14)	0.08(-0.02,0.27)
Guinea	0.1(-0.06,0.3)	0.13(-0.04,0.38)	0.03(-0.07,0.15)
Guinea-Bissau	-0.28(-0.39,-0.13)	-0.22(-0.34,-0.03)	0.09(-0.01,0.22)
Liberia	-0.23(-0.37,-0.11)	-0.22(-0.37,-0.1)	0.02(-0.11,0.15)
Mali	0.15(-0.05,0.31)	0.33(0.14,0.58)	0.16(0.06,0.37)
Mauritania	-0.1(-0.26,0.07)	-0.18(-0.39,-0.02)	-0.09(-0.28,0.03)
Niger	0.19(-0.08,0.4)	0.28(0.04,0.55)	0.07(-0.04,0.32)
Nigeria	-0.06(-0.2,0.26)	-0.06(-0.22,0.47)	0(-0.11,0.24)
Sao Tome and Principe	0.05(-0.1,0.29)	0.07(-0.13,0.33)	0.03(-0.15,0.15)
Senegal	-0.12(-0.24,-0.01)	-0.21(-0.32,-0.06)	-0.1(-0.18,0.02)
Sierra Leone	-0.25(-0.4,-0.16)	-0.24(-0.42,-0.14)	0.01(-0.09,0.11)
Togo	-0.12(-0.27,0.03)	-0.23(-0.37,-0.08)	-0.12(-0.21,-0.02)
