# Supplementary material for: Global burden of prostate cancer attributable to smoking among males in 204 countries and territories, 1990–2019
Source: BMC Cancer. 2023 Jan 26;23:92. doi: 10.1186/s12885-023-10552-8 (PMC9878877; doi:10.1186/s12885-023-10552-8)
Supplement: Supplementary file 11 — Additional file 11: Table S6. Decomposition analysis of the contribution of population growth and population aging on the global prostate cancer burden due to smoking. [file 12885_2023_10552_MOESM11_ESM.xlsx]

## Sheet: Sheet1
Table S6. Decomposition analysis of the contribution of population growth and population aging on the global prostate cancer burden due to smoking.
Global death
	Contribution factors
	Aging	Population	Epidemiological change	Overll difference
Global	80164.72(29.94%)	244671.09(91.38%)	-57084.57(-21.32%)	267751
Global DALYs
	Aging	Population	Epidemiological change	Overll difference
Global	3646083.5(41.74%)	8361358.72(95.72%)	-3272215.81(-37.46%)	8.73523e+06
